# Supplementary material for: Predictability in evolution: Adaptation of the Bonaire anole (Anolis bonairensis) to an extreme environment
Source: PLoS One. 2017 May 1;12(5):e0176434. doi: 10.1371/journal.pone.0176434 (PMC5411080; doi:10.1371/journal.pone.0176434)
Supplement: S1 File — (XLSX) [file pone.0176434.s004.xlsx]

## Sheet: Sheet1
Site	Bio1	Bio2	bio3	Bio4	Bio5	Bio6	Bi07	Bio8	Bio9	Bio10	Bio11	Bio12	Bio13	Bio14	Bio15	Bio16	Bio17	Bio18	Bio19	Site	Site	Site	PC1		Island
GU-03	24.5	7.8	7.2	106.8	29.5	18.8	10.7	25.6	22.9	25.6	22.9	219	27.5	7.3	3.8	78.9	26.8	71.3	26.8	GU-03		GU-03	0.15131		Basse Terre Guadeloupe
GU-07	19.3	7.3	7	109.7	24.2	13.9	10.3	20.4	17.7	20.4	17.7	343.8	37.7	15.8	2.6	109.4	55.2	109.4	55.2	GU-07		GU-07	1.64437
GU-08	20.8	7.4	7	111.4	25.9	15.4	10.5	22	19.3	22	19.3	317.4	35.5	14	2.8	103.3	48.9	103.3	48.9	GU-08		GU-08	1.38645
GU-11	24.3	7.8	7.3	102.3	29.3	18.7	10.6	25.4	22.9	25.4	22.9	222.3	27.2	7.4	3.8	80	26.8	80	26.8	GU-11		GU-11	0.20625
DO-01	26.2	7.6	7.3	98.9	31.1	20.8	10.3	26.7	25.2	27.3	24.8	167.2	23.1	6.8	4	64.1	22	47.7	24	DO-01		DO-01	-0.37978		Dominica
DO-02	22.7	7.6	7.3	99.8	27.7	17.3	10.4	23.4	21.6	23.7	21.3	274.1	30.1	12.3	3	89.6	40.4	89.3	42.2	DO-02		DO-02	0.97404
DO-03	26.2	7.6	7.4	94.4	31.1	20.9	10.2	26.7	25.2	27.2	24.9	149.9	21.6	5.9	4.2	59.1	19.5	41.2	20.9	DO-03		DO-03	-0.67931
DO-04	20.4	7.5	7.2	100.4	25.3	15	10.3	21.4	19.2	21.4	19	358.9	39.5	17.3	2.6	113.8	57.3	113.8	58.6	DO-04		DO-04	1.74742
DO-05	24.8	7.8	7.5	93.4	29.8	19.4	10.4	25.7	23.8	25.8	23.5	210.6	25.5	9	3.5	74.1	28.8	64.8	31.2	DO-05		DO-05	0.23736
DO-06	26.2	7.6	7.4	95.7	31.1	20.9	10.2	26.7	25.2	27.2	24.9	159.4	22.2	6.4	4	61.3	20.8	45.7	22.6	DO-06		DO-06	-0.50575
DO-11	26.4	8.1	7.4	100.2	31.6	20.7	10.9	27.4	25.4	27.4	25	195.1	25.9	7.8	4.1	73.2	24.4	67.8	27.9	DO-11		DO-11	0.02183
DO-12	26	8.4	7.5	100.7	31.3	20.1	11.2	27	25	27	24.6	209.2	29.7	8.4	4.1	79.8	26.2	79.8	29.9	DO-12		DO-12	0.25718
DO-15	26.4	8	7.4	100	31.5	20.7	10.8	27.3	25.4	27.4	25	188.9	23.5	7.7	3.9	69	24.1	62.8	27.3	DO-15		DO-15	-0.0676
DO-23	23.1	7.7	7.4	97	28	17.7	10.3	23.7	22	24.1	21.7	286.9	31.8	13.3	3	94.5	42.3	93.6	45.3	DO-23		DO-23	1.10437
DO-24	23.6	7.8	7.4	98.9	28.6	18.1	10.5	24.6	22.5	24.6	22.1	264.2	29.6	12	3.2	88	38	88	40.9	DO-24		DO-24	0.87836
DO-30	22.5	7.6	7.3	96	27.5	17.1	10.4	23.5	21.5	23.5	21.1	310.5	35.5	14.6	2.9	101.8	46.6	101.8	49.7	DO-30		DO-30	1.33336
DO-31	25.9	8.4	7.4	100.4	31.3	20	11.3	26.9	24.9	26.9	24.5	212.7	31	8.5	4.2	81.8	26.5	77.7	30.3	DO-31		DO-31	0.28095
DO-32	25.2	8.2	7.4	99.3	30.5	19.5	11	26.2	24.2	26.2	23.8	230.5	31.8	9.8	3.9	85.7	29.9	85.7	33.8	DO-32		DO-32	0.53053
DO-33	21.9	7.6	7.3	99.3	26.9	16.5	10.4	22.9	20.8	22.9	20.4	337.2	38.7	16.1	2.8	109.5	51.9	109.5	55	DO-33		DO-33	1.56716
MA-N01	26.2	7	7.2	93.4	30.8	21.2	9.6	27.1	26	27.1	24.8	176.7	25.3	6.3	4.5	65.5	19.6	66.2	26.7	MA-N01	n1-nw1	MA-N01	-0.29116		Martinique
MA-D01	26.2	7	7.2	93.9	30.8	21.2	9.6	27.1	26.1	27.1	24.9	164.6	24	5.4	4.7	62.9	17.8	62.9	23.8	MA-D01	d1-nw4	MA-D01	-0.51084
MA-D02	25.5	6.8	7.3	91.3	29.8	20.5	9.3	26.2	24.5	26.2	24	160.8	24.3	5.1	4.9	62.9	17.3	62.9	20.7	MA-D02	d2-nw5	MA-D02	-0.59674
MA-E01	26.1	6.7	7.2	93	30.5	21.2	9.3	26.9	25.1	26.9	24.7	153.8	22.1	5.1	4.8	59.1	17.1	60.7	20.2	MA-E01	e1-nw8	MA-E01	-0.68196
MA-N05	23.1	6.9	7.2	91.9	27.8	18.3	9.5	23.8	22.4	24.2	21.9	323.6	36.5	13.7	3.1	111.6	53.1	101	49.2	MA-N05	n5-nw2	MA-N05	1.36565
MA-N06	22.3	6.9	7.1	92.7	27	17.4	9.6	23.3	21.5	23.3	21.1	376.4	41.8	17.7	2.6	115.6	57.7	115.6	63.1	MA-N06	n6-nw3	MA-N06	1.77874
MA-D05	23.5	6.9	7.2	92.9	28	18.5	9.5	24	22.6	24.4	22.1	289.8	34.4	12.7	3.2	97.9	41.9	97.4	46.2	MA-D05	d5-nw6	MA-D05	1.10314
MA-D06	21.9	7	7.2	91.9	26.8	17.1	9.7	23	21.2	23	20.8	394.4	43.4	18.5	2.6	123.6	63.4	119	66.5	MA-D06	d6-nw7	MA-D06	1.91403
MA-N07	23.7	6.7	7.1	94.5	28.5	19.1	9.4	24.6	23.1	25	22.7	289.3	34.2	10.4	3.5	94.3	36	87.6	38.8	MA-N07	n7-c1	MA-N07	0.81897
MA-D07	23.1	6.9	7.2	88.8	27.3	17.8	9.5	23.3	21.8	23.6	21.4	329.5	41.8	16.6	2.7	113.3	51.6	110.9	59.3	MA-D07	d7-c2	MA-D07	1.60257
MA-G06	26	7	7.2	97.2	30.7	21	9.7	26.5	25.1	27.1	24.7	173.6	27.1	4.8	4.8	71.1	18.5	47.6	19.5	MA-G06	g6-c3	MA-G06	-0.63388
MA-G07	25.7	6.9	7.1	95.7	30.3	20.7	9.6	26.3	24.9	26.7	24.4	183.1	28.5	5.3	4.6	78.2	22.7	51.1	21.4	MA-G07	g7-c4	MA-G07	-0.38222
SL-22	25.5	7.8	7.5	102.6	30.5	20.2	10.3	25.9	24.7	24.1	24.1	191.3	25.3	6.8	4.1	72.6	23	58.7	23.5	SL-22		SL-22	-0.17662		St Lucia
SL-32	23.6	7.7	7.5	97	28.4	18.2	10.2	24	22.2	22.1	22.1	225.9	28.3	8.8	3.6	77.6	29.5	71.9	38.8	SL-32		SL-32	0.4257
SL-35	23.6	7.7	7.5	99.9	28.5	18.3	10.2	24.5	22.2	22.2	22.2	230.3	28.8	9.1	3.6	77.7	30.7	74.9	30.7	SL-35		SL-35	0.41038
SL-39	24.6	7.8	7.5	97.7	29.6	19.3	10.3	25	23.2	23.2	23.2	188.8	23.8	7	3.8	67.1	23.4	60.1	23.4	SL-39		SL-39	-0.16518
SL-40	22.2	7.6	7.4	95.3	27.1	16.9	10.2	22.6	20.8	20.8	20.8	272.5	32.6	11.2	3.2	89.5	38.5	86.1	38.5	SL-40		SL-40	0.88472
SL-41	25.5	7.8	7.5	96.8	30.5	20.1	10.4	25.9	24.1	24.1	24.1	173.7	22.1	6.4	4	64.6	21.6	53.8	21.6	SL-41		SL-41	-0.3826
SL-42	23.5	7.7	7.5	96.2	28.4	18.2	10.2	24.4	22.1	22.1	22.1	231.1	28.8	9.3	3.5	77.8	30.9	75.1	30.9	SL-42		SL-42	0.43138
SL-43	23.3	7.7	7.5	98.9	28.2	18	10.2	23.7	21.8	21.8	21.8	235.5	29	9.5	3.5	78.9	31.6	76	31.6	SL-43		SL-43	0.4794
SL-47	23.6	7.7	7.5	94.8	28.5	18.3	10.2	24	22.2	22.2	22.2	225.3	27.7	9	3.6	76.5	29.7	72.6	29.7	SL-47		SL-47	0.34602
SL-50	25.3	7.8	7.5	98.7	30.3	19.9	10.4	25.6	23.9	23.9	23.9	188.8	24.5	6.8	4	69.9	23.2	59.1	23.2	SL-50		SL-50	-0.18954
SV-01	24.6	7.8	7.6	84.6	29.5	19.3	10.2	25	23.9	25.4	23.4	235.4	28.6	9.3	3.7	80	30	78.8	40.2	SV-01		SV-01	0.4965		ST Vincent
SV-02	26.6	7.8	7.6	86.2	31.4	21.2	10.2	26.9	25.8	27.3	25.3	216.6	28.3	8.1	4.2	76.4	25.2	74.2	26.9	SV-02		SV-02	0.1237
SV-07	24.4	7.8	7.6	84.4	29.2	19	10.2	24.8	23.6	25.1	23.1	237.8	29.1	9.5	3.7	80.2	30.7	79.7	40.8	SV-07		SV-07	0.53664
SV 101	26.2	7.8	7.7	84.6	31	20.9	10.1	26.6	25.4	26.9	24.9	220.4	28.3	8.5	4	76.9	26.4	75.1	27.9	SV 101		sv101	0.188
GR-01	27.3	7.8	8.1	55.8	31.9	22.3	9.6	27.4	26.9	27.7	26.4	175.7	25.1	4.7	4.4	64.2	18.2	57.9	35.1	GR-01		GR-01 aeneus	-0.45554		Grenada
GR-02	23.9	7.9	7.9	66.7	28.6	18.6	10	24.3	23.3	24.5	22.8	230.6	27.6	8.1	3.7	77.6	27.2	73.5	45.8	GR-02		GR-02	0.38145
GR-18	27.2	7.8	8.1	55.3	31.8	22.2	9.6	27.6	26.8	27.7	26.4	179.7	24.8	5	4.4	64.6	18.5	59.5	23.7	GR-18		GR-18	-0.52842
GR-22	24.8	7.9	7.9	67.8	29.5	19.5	10	25.2	24.2	25.4	23.7	219.1	26.6	7.5	3.9	73.9	24.9	70.7	43.3	GR-22		GR-22	0.21818
5	27.5	5	6.7	76.4	31.3	23.9	7.4	26.9	27.3	28.4	26.5	44.4	8.9	1.4	6.8	22.8	4.3	10.3	8.8	5		bon 5	-3.78732		Bonaire
6	27.5	5.1	6.9	71.7	31.2	23.9	7.3	26.9	27.4	28.3	26.5	48.6	10.3	1.3	7.1	25.2	4.6	11.8	17.1	6		bon 6	-3.4476
9	27.3	4.9	6.8	73.2	30.9	23.7	7.2	26.7	27.1	28.1	26.2	44.3	9.6	1.5	6.9	22.8	4.7	10.1	9.1	9		bon 9	-3.70226
Sites are as in Thorpe et al 2015 and associated appendices. Red is xeric. Green is montane rainforest
Bio1-19 as below
PC1 is the first principal component from all sites in Thorpe et al 2015, not just sites selected for this study.
BIO1 = Annual Mean Temperature
BIO2 = Mean Diurnal Range (Mean of monthly (max temp - min temp))
BIO3 = Isothermality (BIO2/BIO7) (* 100)
BIO4 = Temperature Seasonality (standard deviation *100)
BIO5 = Max Temperature of Warmest Month
BIO6 = Min Temperature of Coldest Month
BIO7 = Temperature Annual Range (BIO5-BIO6)
BIO8 = Mean Temperature of Wettest Quarter
BIO9 = Mean Temperature of Driest Quarter
BIO10 = Mean Temperature of Warmest Quarter
BIO11 = Mean Temperature of Coldest Quarter
BIO12 = Annual Precipitation
BIO13 = Precipitation of Wettest Month
BIO14 = Precipitation of Driest Month
BIO15 = Precipitation Seasonality (Coefficient of Variation)
BIO16 = Precipitation of Wettest Quarter
BIO17 = Precipitation of Driest Quarter
BIO18 = Precipitation of Warmest Quarter
BIO19 = Precipitation of Coldest Quarter
